# Supplementary material for: Soilless Cultivated Halophyte Plants: Volatile, Nutritional, Phytochemical, and Biological Differences
Source: Antioxidants (Basel). 2023 May 26;12(6):1161. doi: 10.3390/antiox12061161 (PMC10295272; doi:10.3390/antiox12061161)
Supplement: Supplementary file 1 [file antioxidants-12-01161-s001.zip]

Archive with 1 entries (1 files):
- antioxidants-2387483-supplementary.pdf
